# Supplementary material for: From API to Action: A Multi-Model Comparison of OpenAI, Anthropic, Google, and Meta LLMs for Clinical Trial Data Extraction
Source: Bioengineering (Basel). 2026 Jul 2;13(7):773. doi: 10.3390/bioengineering13070773 (PMC13404533; doi:10.3390/bioengineering13070773)
Supplement: Supplementary file 1 [file bioengineering-13-00773-s001.zip]

Archive with 4 entries (4 files):
- S1_expert_gold_standard_all67.xlsx
- S2_overlap_20trial_reliability.xlsx
- S3_anatomical_synonym_lexicon.csv
- S4_annotation_codebook.csv
