# Supplementary material for: From API to Action: A Multi-Model Comparison of OpenAI, Anthropic, Google, and Meta LLMs for Clinical Trial Data Extraction
Source: Bioengineering (Basel). 2026 Jul 2;13(7):773. doi: 10.3390/bioengineering13070773 (PMC13404533; doi:10.3390/bioengineering13070773)
Supplement: Supplementary file 1 [file bioengineering-13-00773-s001.zip › S1_expert_gold_standard_all67.xlsx]

## Sheet: instructions
GOLD-STANDARD ANNOTATION — READ FIRST
1. Annotate ONLY from the SourceText column — the exact text each model received.
2. The ClinicalTrials_URL is for reference/sanity-check ONLY. Do NOT annotate from the live page — annotate from SourceText so the comparison to the models stays fair.
3. Do not use outside knowledge or the full publication. The gold standard reflects what was extractable from THIS text.
4. Mark "Not stated" whenever the text gives no value. For duration/intensity/sessions this is expected and is itself a finding (do not guess).
5. Stay blind to the model outputs while annotating.
6. B.P. completes all 67 (gold standard). R.Y. independently completes the 20-trial OVERLAP sheet for inter-rater reliability.
7. Do not confer until BOTH are done; then adjudicate disagreements to finalize the gold standard.
8. Put your initials in the "annotator" column on each row you complete.

## Sheet: codebook
Field	Definition	Allowed values
NCTId	ClinicalTrials.gov identifier
ClinicalTrials_URL	Direct link to the live trial record (reference only)	https://clinicaltrials.gov/study/<NCT>
brain_stimulation_used	Does the SourceText indicate brain stimulation was used?	Yes / No / Unknown
non_invasive	Is the stimulation non-invasive (scalp electrodes, no surgery)?	Yes / No
primary_stimulation_type	Main stimulation modality named in the text	tDCS / tACS / TMS / rTMS / DBS / Other(specify) / Not stated
primary_target	Main brain region targeted	free text (e.g. M1, DLPFC, SMA, cerebellum) / Not stated
secondary_target	Any additional region(s)	free text / None
duration_min	Minutes per session — ONLY if explicitly stated	integer minutes / Not stated
intensity_mA	Current intensity in mA — ONLY if explicitly stated	number / Not stated
n_sessions	Number of ACTIVE stimulation (treatment) sessions received — count active/therapeutic sessions only, NOT sham control sessions (see Annotation Conventions below). Only if explicitly stated.	integer (active sessions only) / Not stated
annotator	Your initials	B.P. or R.Y.
annotator_notes	Ambiguities, multiple values, judgment calls	free text
ANNOTATION CONVENTIONS (edge-case rules)
n_sessions — active dose only	Count active/therapeutic stimulation sessions only. Do NOT count sham control sessions. For designs mixing active + sham (within-subject crossover, or a sham/baseline visit among active visits), record active-only and note the sham in annotator_notes. Rationale: n_sessions captures stimulation dose, so it must stay comparable across parallel and crossover designs — a single-session crossover = 1 …

## Sheet: annotate_all67
NCTId	ClinicalTrials_URL	BriefTitle	SourceField	SourceText	brain_stimulation_used	non_invasive	primary_stimulation_type	primary_target	secondary_target	duration_min	intensity_mA	n_sessions	annotator	annotator_notes
NCT00082342	https://clinicaltrials.gov/study/NCT00082342	Transcranial Direct Current Stimulation to Treat Symptoms of Parkinson's Disease	DetailedDescription	The treatment of Parkinson's disease (PD) needs further improvement, particularly in the areas of gait and freezing. Transcranial direct current stimulation (tDCS) which passes weak direct current (DC) current through the skull and across the cortex has been done for many years with numerous effects described in healthy subjects and patients with mental illness. Recently, it has been shown by obj…	Yes	Yes	tDCS	primary motor cortex	premotor cortex; frontal poles	Not stated	1–2 mA	8	B.P.	anode over frontal poles/premotor/primary motor cortex; cathode over mastoid; 8 tDCS sessions over 4 wks; per-session duration not stated
NCT01019343	https://clinicaltrials.gov/study/NCT01019343	Physiological Investigations of Movement Disorders	DetailedDescription	Objectives The purpose of this protocol is to improve understanding of the pathophysiology of movement disorders by performing small behavioral, electrophysiological and neuroimaging sub-studies. This will allow identifying dysfunction of the central nervous system that causes behavioral abnormalities seen in movement disorder patients. This will also help to determine potential diagnostic or the…	Yes	Yes	TMS	Not stated	None	Not stated	Not stated	Not stated	B.P.	General physiological-investigations umbrella protocol; TMS used for measurement (MEP, central conduction time), not as a treatment; also lists MRI/EEG/MEG/peripheral nerve stimulation; no targets/parameters
NCT01100762	https://clinicaltrials.gov/study/NCT01100762	Transcranial Direct Current Stimulation (tDCS) and Parkinson's Disease	DetailedDescription	Recent advances in non-invasive electrical stimulation technology including transcranial direct current stimulation (tDCS) have provided novel and low risk options to rehabilitate the impaired ability of the central nervous system (CNS) to process sensorimotor information. Furthermore, tDCS appears to enhance CNS connectivity and there is preliminary evidence indicating that patients with Parkins…	Yes	Yes	tDCS	Not stated	None	Not stated	Not stated	Not stated	B.P.	tDCS (non-invasive) for posture/gait; no target/intensity/duration/session count stated
NCT01113086	https://clinicaltrials.gov/study/NCT01113086	Use of Noninvasive Brain Stimulation in Parkinson's Disease	DetailedDescription	Note that this study is a two-center study (the other center is Beth Israel Deaconess Medical Center - PI - Alvaro Pascual-Leone) \* Further study details are provided by Spaulding Rehabilitation Hospital.	Yes	Yes	Not stated	Not stated	None	Not stated	Not stated	Not stated	B.P.	Minimal text; only states 'noninvasive brain stimulation'; modality and all parameters not stated
NCT01877148	https://clinicaltrials.gov/study/NCT01877148	Effects Of tDCS With Physical Therapy On Rehabilitation In Parkinson's Disease	DetailedDescription	12 patients were participated of this study.After screening to check the eligibility criteria and giving informed consent, they were randomized in two groups. All patients were submitted to a 10 therapeutic sessions that occurred 3 times per week. Before, immediately after and 1 month after the last session patients were submitted to an evaluation with the follow tests: Unified Parkinson´s Diseas…	Yes	Yes	tDCS	primary motor cortex (M1)	None	13	1	10	B.P.	anode over M1, cathode contralateral orbit; 1 mA; two 13-min stimulations per session with 20-min interval (=26 min total/session); 10 sessions (3x/wk); TMS used only for cortical-excitability assessment
NCT02104401	https://clinicaltrials.gov/study/NCT02104401	Open Label Treatment With tDCS for Parkinson's and Related Disorders for Improvement of Speech, Gait and Mood	BriefSummary	This research will help us to understand whether transcranial direct current stimulation (tDCS) can safely improve recovery of speech and language abilities, gait , and mood in people with Parkinson's disease and related disorders. Some of the disorders that will be studied to understand if tDCS can be useful include Parkinson's Disease, Multi-System Atrophy (MSA) and progressive supranuclear pal…	Yes	Yes	tDCS	Not stated	None	Not stated	Not stated	Not stated	B.P.	tDCS for speech/gait/mood in PD, MSA, PSP; no target/parameters stated
NCT02125383	https://clinicaltrials.gov/study/NCT02125383	ParkinStim: Transcranial Direct Current Stimulation for Parkinson's Disease	DetailedDescription	The clinical study will follow a counterbalanced crossover design during which subjects will undergo two separate pairs of two-consecutive-overnight sleep studies and receive anodal tDCS (active or sham) to M1. The first sleep study in each pair will acclimate subjects to the sleep laboratory and minimize "first night" effects, thus no tDCS will be applied. The second sleep study in each pair wil…	Yes	Yes	tDCS	M1	None	Not stated	Not stated	1	B.P.	anodal tDCS to M1; crossover active/sham across 2 sleep-study pairs (2nd night of each; 1 active + 1 sham). n_sessions=1 (active dose only; sham control not counted). No intensity/duration stated.
NCT02205216	https://clinicaltrials.gov/study/NCT02205216	Can tDCS Enhance Efficacy of Rehabilitative Intervention for Freezing of Gait in Parkinson's Disease?	BriefSummary	Freezing of gait in Parkinson's disease (PD) is a major cause of disability and falls and responds often incompletely to conventional therapy. The pathogenesis remains largely unknown and therapeutic alternatives are needed. Rehabilitative interventions that consist of learning cognitive strategies with sensory cueing to prevent and to overcome FOG represent the most efficacious intervention, but…	Yes	Yes	tDCS	Not stated	None	Not stated	Not stated	Not stated	B.P.	tDCS + cognitive-strategy rehab for FOG; no target/parameters stated
NCT02250690	https://clinicaltrials.gov/study/NCT02250690	Neuromodulation on Motor Function in Parkinson's Disease	DetailedDescription	This study consist by interventions involving screening followed by evaluation, where volunteers were subjected to the many tests: history, session III of the Unified Scale Modified Parkinson's Disease - Unified Parkinson 's Disease Rating Scale, Ten meters walk test - Walk Test 10 meters and shoot gait, (using Studio Version 8 software). On the same day, the subjects underwent assessment of brai…	Yes	Yes	tDCS	Not stated	None	Not stated	Not stated	Not stated	B.P.	active vs sham tDCS + gait training; MEP/motor-threshold assessment; no target/parameters stated
NCT02266004	https://clinicaltrials.gov/study/NCT02266004	Transcranial Direct Current Stimulation for Freezing of Gait	BriefSummary	This study will evaluate the effects of transcranial direct current stimulation (tDCS) in combination with locomotor training in patients with Parkinson's disease (PD) and freezing of gait (FOG).	Yes	Yes	tDCS	Not stated	None	Not stated	Not stated	Not stated	B.P.	tDCS + locomotor training for FOG; no target/parameters stated
NCT02287207	https://clinicaltrials.gov/study/NCT02287207	Effects of Transcranial Direct Current Stimulation on Fine Motor Skills in Parkinson's Disease: a Pilot Study	DetailedDescription	The pilot study will involve a double-blind, sham controlled cross-over design where participants will receive anodal and sham tDCS stimulation in a randomized order. Differences in brain activity and fine motor skill performance between groups and after tDCS stimulation will be compared.	Yes	Yes	tDCS	Not stated	None	Not stated	Not stated	Not stated	B.P.	double-blind sham-controlled crossover; anodal vs sham tDCS; no target/parameters stated
NCT02315781	https://clinicaltrials.gov/study/NCT02315781	tDCS in Parkinson's Disease With Depression	DetailedDescription	The purpose of this double-blind, randomized control design study is to investigate the efficacy of 15-sessions of tDCS (versus 15-sessions of sham tDCS) to treat depression in PD. We will also assess dopamine function in a smaller cohort of participants before and after their 15 sessions of tDCS by using PET scanning.	Yes	Yes	tDCS	Not stated	None	Not stated	Not stated	15	B.P.	15 tDCS sessions vs sham for depression in PD; PET dopamine substudy; target/intensity/duration not stated
NCT02453763	https://clinicaltrials.gov/study/NCT02453763	In Vivo Imaging of Therapeutic Electric Current Flow	DetailedDescription	Transcranial direct current stimulation (tDCS) and deep brain stimulation (DBS) are examples of electrical stimulation therapies that are rapidly gaining attention as means of modulating motor function, semantic processing, and executive function. Both therapies have attracted many clinical and experimental studies. tDCS has been found to have both facilitatory and inhibitory effects on the brain…	Yes	Yes	tDCS	Not stated	None	Not stated	Not stated	Not stated	B.P.	Methods study: MRI phase imaging to measure tDCS current flow in vivo (stimulation applied to be imaged); DBS discussed as context only; no targets/parameters
NCT02503930	https://clinicaltrials.gov/study/NCT02503930	The Effect of tDCS on a Motor-cognitive Dual-task Performance of Parkinson's Patients	DetailedDescription	tDCS intervention: Noninvasive tDCS will be delivered by study personnel uninvolved with any other study procedures. In the study will be used a battery-driven electrical stimulator. Stimulation and sham condition will be performed based on previous studies. Briefly, the anode will be placed over the PFC and the cathode over the right supraorbital region. The real tDCS condition will consist of 2…	Yes	Yes	tDCS	PFC (prefrontal cortex)	None	20	1.5	Not stated	B.P.	anode over PFC, cathode right supraorbital; 20 min, 1.5 mA; n_sessions not stated
NCT02656316	https://clinicaltrials.gov/study/NCT02656316	The Effects of Multi-focal tDCS on Motor-cognitive Dysfunctions in Parkinson's Disease	DetailedDescription	The current study aim to establish the therapeutic potential of tDCS for freezing of gait (FOG) and motor-cognitive dysfunctions in Parkinson's Disease (PD). FOG phenomenon is often unresponsive to pharmacological and other treatments, especially in the advanced stages of the disease. While it is likely that Transcranial direct current stimulation (tDCS) will provide symptomatic relief, we will a…	Yes	Yes	tDCS	M1 (leg area)	DLPFC	20	Not stated	10	B.P.	multifocal tDCS (8 electrodes, StarStim); simultaneous M1 leg area + DLPFC; 10 core sessions over 2 wks + 12 weekly maintenance (=22 total); 20 min; per-electrode current optimized via StimWeaver (no single mA); DBS patients excluded
NCT02850159	https://clinicaltrials.gov/study/NCT02850159	Effect of Simultaneous Dual Stimulation on Freezing of Gait in Parkinson's Disease	DetailedDescription	Patients in the dual-mode group underwent five consecutive daily sessions of dual-mode NIBS with simultaneous high-frequency rTMS and tDCS, whereas patients in the rTMS group underwent high-frequency rTMS with sham tDCS. Assessments of FOG, motor, ambulatory and cognitive function were performed three times: at baseline before NIBS, immediately after NIBS, and one week after cessation of NIBS.	Yes	Yes	rTMS	Not stated	None	Not stated	Not stated	5	B.P.	dual-mode NIBS: simultaneous high-frequency rTMS + tDCS (dual group) vs rTMS + sham tDCS; rTMS is the base modality (present in both arms); 5 daily sessions; no target/intensity/duration stated
NCT02917122	https://clinicaltrials.gov/study/NCT02917122	The Therapeutic Effect of Transcranial Direct Current Stimulation on Depression in Parkinson's Disease	DetailedDescription	Study design This study is a factorial randomized, placebo-control trial, including 2 groups: 'sertraline only' (sertraline + sham tDCS), and 'combined treatment' (sertraline + active tDCS). It is planned to recruit 20 subjects for each group, which results in all together 40 participants. Patients will take 12 tDCS sessions (30min for each session): first 10 consecutive sessions for two weeks (M…	Yes	Yes	tDCS	Not stated	None	30	Not stated	12	B.P.	12 tDCS sessions (10 over 2 wks + 2 follow-up at wks 2 & 4), 30 min/session; sertraline combo; target/intensity not stated
NCT02960464	https://clinicaltrials.gov/study/NCT02960464	tDCS for Treatment of Depression in Parkinson's Disease	DetailedDescription	We aim to investigate the effects of transcranial direct current stimulation (tDCS) as treatment for depression in patients with Parkinson's Disease. We have designed a clinical trial in which volunteers that fulfill inclusion criteria will receive 15 sessions of tDCS during 1 week (3 sessions a day, with 30 minutes interval in between). Subjects will be randomly allocated into two groups, one th…	Yes	Yes	tDCS	Not stated	None	Not stated	Not stated	15	B.P.	15 sessions over 1 wk (3/day); the '30 minutes' is the inter-session interval, not session duration; target/intensity/duration not stated
NCT03025334	https://clinicaltrials.gov/study/NCT03025334	tDCS on Parkinson's Disease Cognition	BriefSummary	Parkinson's disease (PD) has been classically regarded as a "movement disorder", so earlier work has focused on treating motor symptoms only. As PD patients now have longer life expectancy, the relatively slowly progressing cognitive deficits (compared to their motor deficits) have become one of the major challenges. Approximately 80% of PD patients eventually become demented. Therefore cognitive…	Yes	Yes	tDCS	DLPFC	None	Not stated	Not stated	Not stated	B.P.	tDCS over left and/or right DLPFC to restore right caudate connectivity (caudate is downstream/connectivity target, not a stimulation site); no parameters stated
NCT03074812	https://clinicaltrials.gov/study/NCT03074812	Exploring Mechanisms for Neuropsychiatric Symptoms of Parkinson Disease Using Transcranial Direct Current Stimulation	BriefSummary	This study evaluates the effect of transcranial direct current stimulation (tDCS) on non-motor symptoms of Parkinson's disease, including depression and cognitive symptoms. Participants are randomized to receive active or sham tDCS for 30 minutes over 10 treatment sessions.	Yes	Yes	tDCS	Not stated	None	30	Not stated	10	B.P.	active vs sham tDCS, 30 min x 10 sessions, for depression/cognition; target/intensity not stated
NCT03127475	https://clinicaltrials.gov/study/NCT03127475	Neurophysiological Dissection and Intervention of Freezing of Gait in Parkinson's Disease	BriefSummary	Different conditions of gait ignition freezing, spontaneous freezing during walking and turning freezing on encountering obstacle will be investigated in fMRI study to examine whether different regions of brain will be involved under different conditions of freezing. We hypothesize that anterior cortical regions will engage in gait ignition failure, deep locomotion regions will be responsible for…	Yes	Yes	tDCS	motor cortex	None	Not stated	Not stated	5	B.P.	5-day tDCS to motor cortex for FOG; no intensity/duration stated
NCT03189472	https://clinicaltrials.gov/study/NCT03189472	Remotely-supervised Transcranial Direct Current Stimulation (tDCS) for At-home Treatment of Fatigue and Cognitive Slowing in Parkinson's Disease	BriefSummary	This is a double-blind randomized controlled pilot study to test the effects of Remotely-Supervised (RS)-tDCS using a dorsolateral prefrontal cortex montage to ameliorate fatigue and cognitive slowing in PD. Fatigue and slowed thinking are very prevalent symptoms in people with Parkinson's disease (PD). To date there are no concrete effective treatment available for either symptom. This study wil…	Yes	Yes	tDCS	DLPFC	None	Not stated	Not stated	Not stated	B.P.	remotely-supervised at-home tDCS, DLPFC montage, for fatigue/cognitive slowing; no intensity/duration/session count stated
NCT03191916	https://clinicaltrials.gov/study/NCT03191916	Transcranial Direct Current Stimulation for Cognitive Improvement in Parkinson's Patients	DetailedDescription	Parkinson's disease (PD) is the second most common neurodegenerative disease (after Alzheimer's disease) and affects approximately one million people in the United States. Mild Cognitive Impairment (MCI) is very common even in early stages of PD. In addition to cognitive impairment, patients with PD also suffer cognitive fatigue (defined as the general sensation of difficulty in initiating cognit…	Yes	Yes	tDCS	LDLPFC (left DLPFC)	None	20	2	5	B.P.	anodal tDCS to left DLPFC, 2 mA, 20 min, 5 daily sessions; cognition in PD-MCI; effects assessed to 2 wks
NCT03227783	https://clinicaltrials.gov/study/NCT03227783	The Effect of Transcranial Direct Current Stimulation (tDCS) on Depression in PD	BriefSummary	Depression is common in Parkinson's disease (PD), but the effective treatment is not established yet. tDCS is a non-invasive brain stimulation to modulate brain function. The tDCS on the depression in general population were already conducted, but not in PD. This study is to know whether transcranial direct current stimulation (tDCS) is effective for the treatment of depression in PD. Participant…	Yes	Yes	tDCS	Not stated	None	Not stated	Not stated	3	B.P.	tDCS for depression, 3 consecutive days; target/intensity/duration not stated
NCT03473522	https://clinicaltrials.gov/study/NCT03473522	Effects of tDCS Combined With Therapeutic Exercises in Patients With Parkinson's Disease.	DetailedDescription	In this study, a randomized, double-blind, placebo-controlled experimental design will be used. The 30 participants will be randomized into two groups: (1) TDCs(anodal) + therapeutic exercises and (2) TDCs (sham) + therapeutic exercises. The treatment will be performed for 8 weeks, with three sessions per week, totaling 24 sessions of electrostimulation and therapeutic exercises. The primary vari…	Yes	Yes	tDCS	Not stated	None	Not stated	Not stated	24	B.P.	anodal vs sham tDCS + therapeutic exercises; 24 sessions (3/wk x 8 wks); target/intensity/duration not stated
NCT03638531	https://clinicaltrials.gov/study/NCT03638531	Long- Term Transcranial Direct Current Stimulation in Parkinson's Disease	DetailedDescription	Parkinson's disease (PD) is the second most common neurodegenerative disorder and affects approximately 1 million people in the United States with total annual costs approaching 11 billion dollars. Current medical and surgical treatment approaches for PD are either only mildly effective, expensive, or associated with a variety of side effects. Therefore, the development of practical and effective…	Yes	Yes	tDCS	left motor cortex	None	Not stated	Not stated	9	B.P.	tDCS over left (contralateral) motor cortex during 9 practice sessions over 2 wks (right/affected hand); 4 additional testing sessions; intensity/duration not stated
NCT03721887	https://clinicaltrials.gov/study/NCT03721887	Exploit the Neural Source and the Feasibility of Transcranial Direct Current Stimulation for Freezing of Gait in Parkinson's Disease and Multiple System Atrophy	BriefSummary	In this project, the investigators will deliver a 5-day session of transcranial direct current stimulation (tDCS) to the leg motor cortex of the FOG patients to examine whether the intervention will benefit the patients in a double blind randomized design. Six assessments with different combinations of clinical scaling, gait analysis, electrophysiological investigation and fMRI examinations befor…	Yes	Yes	tDCS	leg motor cortex (M1 leg area)	None	Not stated	Not stated	5	B.P.	5-day tDCS to leg motor cortex for FOG in PD & MSA; crossover after 1-month washout; no intensity/duration stated
NCT03759132	https://clinicaltrials.gov/study/NCT03759132	Effects of Transcranial Direct Current Stimulation on Postural Control	BriefSummary	Parkinson's disease is a progressive, degenerative neurological disease associated with profound changes in the quality of life of its survivors. Recent evidence has demonstrated the potential use of transcranial direct current stimulation (tDCS) to modulate cerebral excitability and movement control in neurological chronic conditions. However, few studies have investigated the effects of tDCS on…	Yes	Yes	tDCS	Not stated	None	Not stated	Not stated	1	B.P.	bihemispheric tDCS (postural control); single-session crossover: 1 anodal + 1 sham (7 days apart). n_sessions=1 (active dose only; sham not counted). Target/intensity/duration not stated.
NCT03981055	https://clinicaltrials.gov/study/NCT03981055	Parkinson's Disease: Enhancing Physical Therapy With Brain Stimulation for Treating Postural Instability.	DetailedDescription	Current treatments for Parkinson's Disease (PD), including pharmacological (levodopa) and surgical (DBS) methods, have limited impact on postural instability. Physical therapy (PT) for PD is becoming increasingly used as a means to induce benefits on patient balance. However, limits in efficacy and consistency still exist. In this study, the investigators will test the effects of TDCS+TUS combine…	Yes	Yes	tDCS	Not stated	None	Not stated	Not stated	Not stated	B.P.	tDCS + TUS (transcranial ultrasound stimulation) combined with PT for postural instability; tDCS listed as primary modality (TUS noted); no targets/parameters/session count stated
NCT04041661	https://clinicaltrials.gov/study/NCT04041661	Concurrent Transcranial Direct Current Stimulation and Gait Training in Parkinson's Disease	BriefSummary	To investigate the effect of concurrent transcranial direct current stimulation and gait training on gait performance when doing the cognitive dual-task in people with Parkinson's Disease.	Yes	Yes	tDCS	Not stated	None	Not stated	Not stated	Not stated	B.P.	concurrent tDCS + gait training for cognitive dual-task gait; no target/parameters stated
NCT04046055	https://clinicaltrials.gov/study/NCT04046055	Cerebellar Transcranial Direct Current Stimulation in Parkinson's Disease	DetailedDescription	Parkinson's disease (PD) is the second most common neurodegenerative disorder and affects approximately 1 million people in the United States with total annual costs approaching 11 billion dollars. The most common symptoms of PD are tremor, stiffness, slowness, and trouble with balance/walking, which lead to severe impairments in performing activities of daily living. Current medical and surgical…	Yes	Yes	tDCS	cerebellum	None	25	2 and 4 mA	4	B.P.	cerebellar tDCS; 5 randomly-ordered sessions total = 1 SHAM + 4 ACTIVE montages (unilateral/bilateral x 2 & 4 mA), 25 min each. n_sessions=4 (active dose only; sham not counted). Compares 2 vs 4 mA and uni vs bilateral; motor cortex mentioned only as what other studies target.
NCT04090385	https://clinicaltrials.gov/study/NCT04090385	Multifocal Neuromodulation in Motor and Cognitive Function of People With Parkinson's Disease	DetailedDescription	For this, a randomized, triple-blind clinical trial will be conducted with 60 people with PD, recruited from the reference centers in neurology and physiotherapy in João Pessoa. After recruitment of participants, they will be randomized into three groups: Group 1 - tDCS over Primary motor cortex (M1) + Dorsolateral prefrontal cortex (DLPFC); Group 2 - tDCS over Primary motor cortex + Frontal pola…	Yes	Yes	tDCS	M1 (primary motor cortex)	DLPFC (Grp1); frontopolar area/FPA (Grp2)	Not stated	Not stated	15	B.P.	3-arm multifocal tDCS: G1 M1+DLPFC, G2 M1+FPA, G3 M1 only; 15 sessions; M1 is common target, secondary varies by arm
NCT04171804	https://clinicaltrials.gov/study/NCT04171804	Efficacy of Transcranial Direct Current Stimulation In Parkinson's Disease MCI	DetailedDescription	Parkinson's Disease (PD) is the second most common neurodegenerative disorder. The period that apparent cognitive deficits exist without disrupting daily life activities is named as Mild Cognitive Impairment (PD-MCI). Treatments were considered to be more efficacious in PD-MCI than PD dementia as relatively less permanent changes in cortical structures occured. No approved treatments exist in PD-…	Yes	Yes	tDCS	DLPFC	None	Not stated	Not stated	10	B.P.	left anodal/right cathodal tDCS over DLPFC; 10 sessions; PD-MCI; intensity/duration not stated
NCT04174573	https://clinicaltrials.gov/study/NCT04174573	Group Therapy With Transcranial Direct Current Stimulation in Patients With Parkinson's Disease	DetailedDescription	Introduction: Parkinson disease (PD) occurs due to degenerative changes in the nervous system, dysfunctions of basal ganglia. Patients affected with PD survive with the postural and mobility impairments that leads to impaired quality of life. Medical and surgical procedures do not provide the patient with a fully effective response.1 Literature suggests that physical therapy can improve the quali…	Yes	Yes	tDCS	M1 (primary motor cortex)	None	20	Not stated	6	B.P.	anodal tDCS over M1 + group therapy; 20 min, once weekly x 6 wks (=6 tDCS sessions); title says 3 wks but methods say 6 wks; intensity not stated
NCT04221659	https://clinicaltrials.gov/study/NCT04221659	Effects of Neuromodulation on Brain Electric Activity of Parkinson's Disease Patients	DetailedDescription	For this, a randomized, triple-blind clinical trial will be conducted with 60 people with PD, between 40 and 75 years old, regardless of sex, recruited from the reference centers in neurology and physiotherapy in João Pessoa-PB. Participants will be randomized into three groups: Group 1 - ETCC over M1 + CPFDL; Group 2 - ETCC on M1 + APF; Group 3 - ETCC on M1. In each condition an initial baseline…	Yes	Yes	tDCS	M1	DLPFC/CPFDL (G1); prefrontal/frontopolar APF (G2)	Not stated	Not stated	16	B.P.	ETCC (=tDCS) 3-arm: G1 M1+DLPFC(CPFDL), G2 M1+frontopolar(APF), G3 M1; 16 sessions; EEG microstates/spectral; intensity/duration not stated
NCT04504422	https://clinicaltrials.gov/study/NCT04504422	tDCS for Dual-task Performance in Patients With PD	DetailedDescription	Parkinson's disease (PD) is a disease caused by dopamine deficiency in the striatum resulting from the loss of dopaminergic neuronal cells in the cerebral substantia. It is a progressive neurodegenerative disease characterized by motor symptoms including gait disturbance and balance instability. In the early stages of Parkinson's disease, dysfunction of the sensorimotor area of the basal ganglia …	Yes	Yes	tDCS	Not stated	None	Not stated	Not stated	Not stated	B.P.	tDCS to optimize stimulation site for dual-task in PD; no specific site/parameters stated
NCT04527809	https://clinicaltrials.gov/study/NCT04527809	Transcranial Direct Current Stimulation (tDCS) and Virtual Reality Task in Parkinson Disease	DetailedDescription	Study Design: A double-blinded randomized controlled trial will be conducted, and all the participants will undertake a non-immersive VR tasks and tDCS-active or tDCS-sham. It will be a cross-sectional protocol. Participants and sampling: Participants will be recruited through referral by the coordinators of places or institutions who has patients available to participate in the state of São Paul…	Yes	Yes	tDCS	M1	None	20	2	1	B.P.	anodal tDCS over M1 (cathode contralateral supraorbital) + non-immersive VR; single session; 2 mA, 20 min; text mislabels intensity as 'frequency'
NCT04581590	https://clinicaltrials.gov/study/NCT04581590	The Impact TDCS-linked Motor and Cognitive Training Gains in Parkinson's Disease	DetailedDescription	Background: Patients with Parkinson's disease have difficulty performing a dual-task, a condition present in everyday life. It is possible that strategies such as Transcranial Direct Current Stimulation can be associated with motor training enriched with dual-task and cognitive training to improve the performance of two concurrent tasks. It is currently unclear whether specific tasks and clinical…	Yes	Yes	tDCS	Not stated	None	Not stated	Not stated	Not stated	B.P.	tDCS + dual-task + cognitive training for PD; no target/parameters/session count stated
NCT04591236	https://clinicaltrials.gov/study/NCT04591236	Application of Transcranial Direct Current Stimulation (tDCS) for Gait Function Improvement of Parkinson's Disease Patient	BriefSummary	The purpose of this study was to investigate the effect of simultaneous application of transcranial direct current stimulation (tDCS) and treadmill gait training for gait function recovery in Parkinson's disease patients with gait impairment.	Yes	Yes	tDCS	Not stated	None	Not stated	Not stated	Not stated	B.P.	simultaneous tDCS + treadmill gait training for gait impairment; no target/parameters stated
NCT04606979	https://clinicaltrials.gov/study/NCT04606979	tDCS of the Primary Motor Cortex to Improve Implicit Motor Sequence Learning in Parkinson's Disease	DetailedDescription	STUDY DESIGN The investigators will conduct a single-blind, sham-controlled, counterbalanced study to investigate the effects of M1 tDCS on IMSL. As age-related effects may serve as an explanation for the conflicting findings in healthy young adults and persons with PD, the investigators will include a healthy control group, age-matched to the PD group. For the sequence-specific aspect of IMSL (p…	Yes	Yes	tDCS	M1	None	20	2	1	B.P.	anodal vs sham M1 tDCS (C3/C4), 2 mA, ~20 min during SRT-task; crossover at T1 & T3 (1 active + 1 sham). n_sessions=1 (active dose only; sham not counted). Reference electrode F1/F2.
NCT04620863	https://clinicaltrials.gov/study/NCT04620863	TRANSCRANIAL DIRECT CURRENT STIMULATION (t-DCS) AS ADD-ON TO NEUROREHABILITATION OF PISA SYNDROME IN PARKINSON DISEASE	DetailedDescription	Axial disorders are frequent complications of Parkinson's Disease (PD) and they can lead to postural deformities and balance impairments. The most prevalent postural disorders of PD are represented by camptocormia, antecollis, scoliosis, and Pisa syndrome (PS). The pathogenesis of these disorders has not yet been completely elucidated, and it is characterized by a complex interlacement between ce…	Yes	Yes	tDCS	Not stated	None	Not stated	Not stated	5	B.P.	bihemispheric tDCS (5 daily sessions) + 4-wk in-hospital neurorehabilitation for Pisa syndrome; tDCS target/intensity/duration not stated (90-min rehab sessions are PT, not tDCS)
NCT04651699	https://clinicaltrials.gov/study/NCT04651699	Non-Invasive Brain Stimulation for the Treatment of Parkinson´s Disease-related Pain	DetailedDescription	Parkinson´s Disease (PD) affects between 4.1 and 4.6 million people in the world. Diagnosis of PD is currently clinical and based on its motor manifestations (bradykinesia, rest tremor, and rigidity). However, non-motor symptoms such as pain, fatigue and neuropsychiatric manifestations are present in more than 70% of subjects. Pain affects about 85% of patients but is paradoxically under-reported…	Yes	Yes	tDCS	M1 (primary motor cortex)	None	Not stated	Not stated	Not stated	B.P.	tDCS over M1 for PD-related pain; downstream pain areas (thalamus, DLPFC, cingulate, insula) are described effects, not stimulation sites; no intensity/duration/session count
NCT04759898	https://clinicaltrials.gov/study/NCT04759898	Direct Measurement of Motor Cortical Responses to tDCS	BriefSummary	Transcranial direct current stimulation (tDCS) has shown the potential to improve symptoms in patients with movement deficits, such as Parkinson's disease and chronic stroke. However, the effects of tDCS have so far not been proven on a wider scale due to lack of knowledge regarding exactly how tDCS works. This has limited the adoption of this potentially useful therapy for patients with Parkinso…	Yes	Yes	tDCS	motor cortex	None	Not stated	Not stated	Not stated	B.P.	mechanistic study measuring motor cortical responses to tDCS during a motor task; uses non-invasive + invasive recording (invasive = measurement, not stimulation); target ~motor cortex; no parameters
NCT04762823	https://clinicaltrials.gov/study/NCT04762823	Multiple Sessions of Transcranial Direct Current Stimulation in People With Parkinson's Disease	BriefSummary	Parkinson's disease (PD) affects approximately 1 million people in the US, with annual health care costs approaching $11 billion. PD results from a loss of dopamine-producing cells in the brain. This decrease in dopamine is associated with shaking, stiffness, slowness, balance/walking problems, thinking, and fatigue which severely impair activities of daily living. Current medical and surgical tr…	Yes	Yes	tDCS	cerebellum	None	Not stated	Not stated	Not stated	B.P.	multiple-session cerebellar tDCS for gait/balance; plans >2 mA (exact value not stated); no session count/duration stated
NCT04787406	https://clinicaltrials.gov/study/NCT04787406	Motor Learning and tDCS in Parkinson's Disease	DetailedDescription	Parkinson's disease is characterised by deficits of motor control triggered by impaired basal ganglia function, such as bradykinesia and tremor. Beyond the visibly recognisable motor symptoms of Parkinson's disease, the ability to learn a sequence of movements is also compromised and poses a significant barrier to effective rehabilitation. In healthy individuals, transcranial direct current stimu…	Yes	Yes	tDCS	primary motor cortex (M1)	None	Not stated	Not stated	1	B.P.	single-session tDCS over primary motor cortex for sequential motor learning; no intensity/duration stated
NCT04811066	https://clinicaltrials.gov/study/NCT04811066	Motor Learning and Multi-session tDCS in Parkinson's Disease	DetailedDescription	Parkinson's disease is characterised by deficits of motor control triggered by impaired basal ganglia function, such as bradykinesia and tremor. Beyond the visibly recognisable motor symptoms of Parkinson's disease, the ability to learn a sequence of movements is also compromised and poses a significant barrier to effective rehabilitation. In healthy individuals, transcranial direct current stimu…	Yes	Yes	tDCS	primary motor cortex (M1)	None	Not stated	Not stated	5	B.P.	multi-session tDCS over M1; 5 intervention sessions (of 8 total lab visits; 3 are assessment-only); 16-digit finger-tapping; no intensity/duration
NCT04819061	https://clinicaltrials.gov/study/NCT04819061	Predicting Outcomes From tDCS Intervention in Parkinson' Disease Using Electroencephalographic Biomarkers and Machine Learning Approach: the PREDICT Study Protocol	BriefSummary	Parkinson's disease (PD) is a progressive and disabling neurodegenerative disease, clinically characterized by motor and non-motor symptoms. The potential of the "Transcranial direct current stimulation" (tDCS) for symptomatic improvement in these patients has been demonstrated, but the factors associated with the best therapeutic response are not known. The electroencephalogram (EEG) is consider…	Yes	Yes	tDCS	Not stated	None	Not stated	Not stated	Not stated	B.P.	tDCS + dual-task motor therapy/visual cues; EEG + ML to predict response; no target/intensity/duration/session count
NCT04897633	https://clinicaltrials.gov/study/NCT04897633	Modulation of Cognitive Control Via Transcranial Continuous Electrical Stimulation of Additional Motor Areas in Parkinson's Patients	BriefSummary	In Parkinson's disease (PD), recent work has shown that dopaminergic treatments alter one of the two aspects of impulsivity: they do not alter the propensity to produce "automatic" responses, but deteriorate the ability to inhibit and correct (that is, control) them. In healthy subjects, the investigator's team has also demonstrated that transcranial direct current "cathodal" electrical stimulati…	Yes	Yes	tDCS	supplementary motor area (SMA)	None	Not stated	Not stated	1	B.P.	cathodal tDCS over Supplementary Motor Area (SMA) for cognitive/error control; single-session crossover (1 active + 1 sham). n_sessions=1 (active dose only; sham not counted). No intensity/duration.
NCT05243394	https://clinicaltrials.gov/study/NCT05243394	Effects of a Treadmill Gait Training Protocol in a Gamified Virtual Reality Environment With tDCS in Parkinson's Disease	DetailedDescription	Treadmill gait training has been stablished as a solid gait rehabilitation option for people with Parkinson's Disease. However, gait training by itself fails to address the cognitive aspect needed for safe walking, which could be affected by situations in which concurrent tasks must be managed simultaneously to gait. It also lacks motivational aspects key to keep people with Parkinson's Disease a…	Yes	Yes	tDCS	Not stated	None	Not stated	Not stated	Not stated	B.P.	treadmill gait training + gamified VR + tDCS in PD; no target/parameters/session count stated
NCT05264909	https://clinicaltrials.gov/study/NCT05264909	Assessment of Transcranial Electrical Stimulation and Auditory Stimulation During Walking in Parkinson Patients	DetailedDescription	According to the World Health Organization (WHO), Parkinson's disease affects 1 in 100 people over the age of 60. Currently, there are about 7 million people with this disease in the world and the WHO predicts that by 2030 they will reach more than 12 million. Parkinson's disease (PD) is a progressive disease of the nervous system that affects movement, produced by the destruction of dopaminergic…	Yes	Yes	tDCS	Not stated	None	Not stated	Not stated	Not stated	B.P.	tDCS + auditory/binaural-beat stimulation during gait therapy; the '1–2 mA / 5–30 min' in text is a general technique description, not protocol-specific; target/session count not stated
NCT05678725	https://clinicaltrials.gov/study/NCT05678725	Transcranial Direct/ Alternating Current Stimulation for Parkinson's Disease Treatment	DetailedDescription	All patients underwent a medical evaluation that include physical examinations and routine laboratory studies before and after stimulation sessions. Patients were randomly allocated to tACS, tDCS, and sham groups. There are about 20 patients in each group. Allocation was by computer generating random numbers. The decision to enroll a patient was always made prior to randomization. Patients were s…	Yes	Yes	tDCS + tACS	Not stated	None	20	Not stated	1	B.P.	3-arm: tACS vs tDCS vs sham; single 20-min transcranial electrical stimulation session; resting-state EEG; no target/intensity stated
NCT05752240	https://clinicaltrials.gov/study/NCT05752240	Transcranial Direct Current Stimulation of the Primary Motor Cortex to Treat Levodopa-induced Dyskinesias	BriefSummary	The main objective of the study is to evaluate the efficacy of 10 sessions of transcranial direct current stimulation of the primary motor cortex to reduce levodopa-induced dyskinesia	Yes	Yes	tDCS	primary motor cortex (M1)	None	Not stated	Not stated	10	B.P.	10 sessions tDCS over primary motor cortex for levodopa-induced dyskinesia; no intensity/duration
NCT05871359	https://clinicaltrials.gov/study/NCT05871359	Transcranial Direct Current Stimulation and Dual Tasks	DetailedDescription	Parkinson's disease (PD) is a neurodegenerative disease characterized by motor symptoms such as tremor at rest, rigidity, bradykinesia, postural instability and cognitive deficits A growing number of studies show that transcranial direct current electrical stimulation (tDCS), a low-cost, non-invasive brain stimulation method, could potentially become a clinical tool for rehabilitation of patients…	Yes	Yes	tDCS	DLPFC	None	30	Not stated	12	B.P.	tDCS over DLPFC + dual-task training; 12 sessions (2/wk) x 30 min; no intensity stated
NCT05919485	https://clinicaltrials.gov/study/NCT05919485	The Effects of Specific tDCS on Cognition in MCI	DetailedDescription	Study Design This is a multi-center, randomized, controlled study registered and carried out at Medipol University Hospital and Alaaddin Keykubat University Training and Research Hospital. The objective of the study is to evaluate the effectiveness of atDCS stimulation over DLPFC and LPC on cognitive skills of patients with PD-MCI and aMCI. The patients will be randomized to 2mA tDCS over DLPFC a…	Yes	Yes	tDCS	DLPFC	LPC (left parietal cortex)	20	2	10	B.P.	anodal tDCS over DLPFC vs LPC vs sham for cognition in PD-MCI/aMCI; 2 mA, 20 min; 10 sessions over 14 days; DLPFC listed first (LPC is the comparison arm)
NCT06145776	https://clinicaltrials.gov/study/NCT06145776	The Role of EEG in Identifying Cognitive Changes in Parkinson's Disease	DetailedDescription	Background: Parkinson disease (PD) is one of the most common age-related brain disorders. PD is defined primarily as a movement disorder, with the typical symptoms being resting tremor, rigidity, bradykinesia and postural instability. In addition to the defining dopamine-related motor symptoms, however, PD is increasingly recognized as a heterogeneous multisystem disorder involving other neurotra…	Yes	Yes	tDCS	Not stated	None	Not stated	Not stated	Not stated	B.P.	tDCS + dual-task motor-cognitive training; qEEG to identify cognitive changes/responders; no target/parameters/session count
NCT06214377	https://clinicaltrials.gov/study/NCT06214377	Transcranial Direct Current Stimulation for Treating Parkinson´s Disease-related Pain in OFF State	DetailedDescription	Parkinson's Disease (PD) is a complex progressive neurodegenerative disorder. It is the second most common neurodegenerative disease, with a prevalence of 4.1 to 4.6 million people over the age of 50. It is estimated that these numbers will increase to 8.7 to 9.3 million by the year 2030. PD is multisystemic and include both motor and non-motor symptoms. These symptoms can fluctuate throughout th…	Yes	Yes	tDCS	M1 (primary motor cortex)	None	Not stated	Not stated	1	B.P.	single-session tDCS over M1 for PD-related pain in OFF state; no intensity/duration stated
NCT06245070	https://clinicaltrials.gov/study/NCT06245070	Speech and Voice Outcomes Following HD-tDCS Over the Left SMA	DetailedDescription	Parkinson's disease (PD) is a movement disorder that affects more than one million individuals in the United States. Over 90 percent of individuals with PD manifest speech and voice impairments in the course of their disease, which can significantly compromise patients' quality of life. While pharmaceutical intervention and deep brain stimulation reliably improve the cardinal motor symptoms of PD…	Yes	Yes	tDCS	left SMA (supplementary motor area)	None	Not stated	Not stated	Not stated	B.P.	HD-tDCS (high-definition tDCS) over left SMA for speech/voice deficits; immediate + short-term effects; no intensity/duration/session count
NCT06324448	https://clinicaltrials.gov/study/NCT06324448	Self-administered tDCS for Improving Single- and Dual-task Gait in Patients With PD	DetailedDescription	Parkinson's disease (PD) is a disease caused by dopamine deficiency in the striatum resulting from the loss of dopaminergic neuronal cells in the cerebral substantia. It is a progressive neurodegenerative disease characterized by motor symptoms including gait disturbance and balance instability. In the early stages of Parkinson's disease, dysfunction of the sensorimotor area of the basal ganglia …	Yes	Yes	tDCS	Not stated	None	Not stated	Not stated	Not stated	B.P.	self-administered tDCS for single/dual-task gait; cumulative & long-term effects; no target/parameters/session count
NCT06399731	https://clinicaltrials.gov/study/NCT06399731	Non-invasive Brain Stimulation for the Treatment of Mild Cognitive Impairment in Parkinson's Disease	DetailedDescription	RATIONALE: Mild cognitive impairment (MCI) is a highly prevalent non-motor characteristic affecting about 40% of individuals with Parkinson's disease (PD). PD-MCI negatively impacts daily life functioning and quality of life and is associated with presence of other neuropsychiatric symptoms. Importantly, it constitutes a risk factor for later development of PD-related dementia. Despite many endea…	Yes	Yes	rTMS + tDCS	DLPFC (tDCS arm: left DLPFC)	None	20	Not stated	12 (rTMS) / 20 (tDCS)	B.P.	crossover NIBS for PD-MCI: rTMS (10 Hz, 12 sessions, 3x/wk, in-clinic) vs anodal HD-tDCS (left DLPFC, 20 sessions, 5x/wk, at-home); both 20-min treatment duration; rTMS target and tDCS intensity not stated
NCT06416553	https://clinicaltrials.gov/study/NCT06416553	Effect of Speech Therapy in Combination With Non-invasive Brain Stimulation on Speech of Patients With Parkinson's Disease	DetailedDescription	Study will investigate the long-term effects of repeated (20) sessions of home-based tDCS as an add-on to well-established remote LSVT (i.e. the gold standard procedure for HD treatment) as compared to LSVT alone (coupled with sham stimulation) in patients with PD in their "on" dopaminergic condition without dyskinesias. A two parallel-group, double-blinded, randomized, sham-stimulation-controlle…	Yes	Yes	tDCS	Not stated	None	Not stated	Not stated	20	B.P.	20 home-based tDCS sessions + remote LSVT speech therapy over 4 wks; target/intensity/duration not stated
NCT06467695	https://clinicaltrials.gov/study/NCT06467695	Low Voltage Electrical Stimulation for Depression in Parkinson's Patients	DetailedDescription	This study seeks to expand the growing body of literature on the use of a particular type of low voltage electrical stimulation known as Transcranial Direct Current Stimulation (TDCS) to reduce the symptoms of Parkinson's Disease (PD). One common disorder that can result from, and/or be exacerbated by PD is Major Depressive Disorder. In particular, apathy has been noted as a common and detrimenta…	Yes	Yes	tDCS	Not stated	None	13	Not stated	15	B.P.	mgTDCS for depression/apathy; 15 sessions over 4–5 wks; each session = two 13-min stimulations + 20-min rest = 46-min total session (26 min active stimulation); active vs sham; non-PD depressed controls; target/intensity not stated
NCT06505460	https://clinicaltrials.gov/study/NCT06505460	Exploring the Possible Beneficial Impact of Non-invasive and Invasive Neuromodulation on Freezing of Gait in Parkinson's Disease During Different Ambulatory Complexities: An Electrophysiological and fMRI Study	DetailedDescription	First, the investigators aim to develop an artificial intelligence algorithm for the identification and quantification of FOG episodes using Red-Green-Blue (RGB) and walkway pressure data. PD patients experiencing FOG will undergo a standardized walking protocol on the PKMAS System, acquiring simultaneous data from two angles of video recording and foot pressure. Labeled videos of FOG incidents w…	Yes	No	Other (tDCS + MRgFUS + DBS)	Not stated	None	Not stated	Not stated	Not stated	B.P.	multi-modal neuromodulation for FOG: non-invasive tDCS + MRgFUS (focused ultrasound) AND invasive DBS; non_invasive=No because it includes surgical DBS; also AI FOG detection + fMRI/EEG source localization; no stimulation targets/parameters
NCT06566313	https://clinicaltrials.gov/study/NCT06566313	An Open-label Study on the Clinical Efficacy of tDCS Intervention in PD	DetailedDescription	Rapid eye movement sleep behavior disorder (RBD) is one of the most common accompanying symptoms of Parkinson's disease (PD). PD-RBD patients have more severe clinical manifestations, require larger drug doses, and have more non-motor symptoms. Although several strategies using transcranial direct current stimulation (tDCS) have been investigated for the treatment of sleep disorders, the efficacy…	Yes	Yes	tDCS	left M1	None	20	Not stated	10	B.P.	cathodal HD-tDCS over left M1 for PD-RBD (sleep); 20 min, once daily x 10 days; intensity not stated
NCT06804668	https://clinicaltrials.gov/study/NCT06804668	Safety and Feasibility of Tele-supervised Home-based Transcranial Direct Current Stimulation in Parkinson's Disease	BriefSummary	The goal of this clinical trial is to learn whether home-based transcranial direct current stimulation (tDCS) is safe and practical for people aged 40 to 70 years with Parkinson's Disease. The study aims to find out if participants can use the tDCS device at home without serious side effects and whether it is easy for them to use on their own. Participants will first attend an in-person visit to …	Yes	Yes	tDCS	Not stated	None	20	Not stated	7	B.P.	tele-supervised home-based tDCS; 20 min once daily x 7 days; safety/feasibility; target/intensity not stated
NCT06868160	https://clinicaltrials.gov/study/NCT06868160	Comparison of Different Non-invasive Electrical Stimulation Protocols to Facilitate Rehabilitation in Parkinson's Disease Subjects With Postural Instability and Gait Disorders	BriefSummary	The trial will include 51 adult participants with Parkinson's disease and postural instability and gait disorders (PD-PIGD) and 20 age- and sex-matched healthy controls. At baseline (T0) patients will undergo neurological and cognitive/behavioural assessments, gait/balance evaluation, neuroimaging/neurophysiology assessments including brain magnetic resonance imaging (MRI), functional Near Infrar…	Yes	Yes	tDCS	Not stated	None	Not stated	Not stated	18	B.P.	REHAB + tDCS (± tsDCS trans-spinal DC stimulation) for PD-PIGD; tsDCS is spinal (not brain); 2 cycles of 6-wk training (3x/wk, ~1-hr sessions incl. AOT+MI), crossover tDCS+tsDCS vs tDCS+shamtsDCS, 8-wk washout (~18 stim sessions/cycle); no intensity/target/duration stated
NCT06883266	https://clinicaltrials.gov/study/NCT06883266	Transcranial Direct Current Stimulation for Motor Function and Fatigue in PD	DetailedDescription	Parkinson's disease (PD) is the fastest growing and second most common neurodegenerative disease (after Alzheimer's disease) and affects approximately one million people in the United States. Impaired motor function is one of the cardinal features of PD. One of the diagnostic criteria for PD is bradykinesia (slowness of movement). In addition to bradykinesia, PD patients also suffer from increase…	Yes	Yes	tDCS	LDLPFC (left DLPFC)	None	20	2	5	B.P.	anodal tDCS over left DLPFC, 2 mA, 20 min, 5 daily sessions; motor function & fatigue; effects assessed to 2 wks
NCT06885138	https://clinicaltrials.gov/study/NCT06885138	Clinical and Neurophysiological Effects of tDCS on Depression in Parkinson's Disease	BriefSummary	Parkinson's disease (PD) is the second most common neurodegenerative disorder, characterized by dopaminergic cell degeneration leading to neurophysiological alterations and a heterogeneous clinical presentation. In addition to motor symptoms, PD patients often experience non-motor symptoms, particularly neuropsychiatric manifestations such as depression, anxiety, and apathy. Depression is one of …	Yes	Yes	tDCS	left DLPFC	None	20	2	8	B.P.	anodal tDCS over left DLPFC (reference contralateral), 2 mA, 20 min; 8 sessions (days 1–5, 12, 19, 26); depression; Newronika device
