# Supplementary material for: From API to Action: A Multi-Model Comparison of OpenAI, Anthropic, Google, and Meta LLMs for Clinical Trial Data Extraction
Source: Bioengineering (Basel). 2026 Jul 2;13(7):773. doi: 10.3390/bioengineering13070773 (PMC13404533; doi:10.3390/bioengineering13070773)
Supplement: Supplementary file 1 [file bioengineering-13-00773-s001.zip › S2_overlap_20trial_reliability.xlsx]

## Sheet: instructions
GOLD-STANDARD ANNOTATION — READ FIRST
1. Annotate ONLY from the SourceText column — the exact text each model received.
2. The ClinicalTrials_URL is for reference/sanity-check ONLY. Do NOT annotate from the live page — annotate from SourceText so the comparison to the models stays fair.
3. Do not use outside knowledge or the full publication. The gold standard reflects what was extractable from THIS text.
4. Mark "Not stated" whenever the text gives no value. For duration/intensity/sessions this is expected and is itself a finding (do not guess).
5. Stay blind to the model outputs while annotating.
6. B.P. completes all 67 (gold standard). R.Y. independently completes the 20-trial OVERLAP sheet for inter-rater reliability.
7. Do not confer until BOTH are done; then adjudicate disagreements to finalize the gold standard.
8. Put your initials in the "annotator" column on each row you complete.

## Sheet: codebook
Field	Definition	Allowed values
NCTId	ClinicalTrials.gov identifier
ClinicalTrials_URL	Direct link to the live trial record (reference only)	https://clinicaltrials.gov/study/<NCT>
brain_stimulation_used	Does the SourceText indicate brain stimulation was used?	Yes / No / Unknown
non_invasive	Is the stimulation non-invasive (scalp electrodes, no surgery)?	Yes / No
primary_stimulation_type	Main stimulation modality named in the text	tDCS / tACS / TMS / rTMS / DBS / Other(specify) / Not stated
primary_target	Main brain region targeted	free text (e.g. M1, DLPFC, SMA, cerebellum) / Not stated
secondary_target	Any additional region(s)	free text / None
duration_min	Minutes per session — ONLY if explicitly stated	integer minutes / Not stated
intensity_mA	Current intensity in mA — ONLY if explicitly stated	number / Not stated
n_sessions	Number of stimulation sessions — ONLY if explicitly stated	integer / Not stated
annotator	Your initials	B.P. or R.Y.
annotator_notes	Ambiguities, multiple values, judgment calls	free text

## Sheet: annotate_overlap20
NCTId	ClinicalTrials_URL	BriefTitle	SourceField	SourceText	brain_stimulation_used	non_invasive	primary_stimulation_type	primary_target	secondary_target	duration_min	intensity_mA	n_sessions	annotator	annotator_notes
NCT00082342	https://clinicaltrials.gov/study/NCT00082342	Transcranial Direct Current Stimulation to Treat Symptoms of Parkinson's Disease	DetailedDescription	The treatment of Parkinson's disease (PD) needs further improvement, particularly in the areas of gait and freezing. Transcranial direct current stimulation (tDCS) which passes weak direct current (DC) current through the skull and across the cortex has been done for many years with numerous effects described in healthy subjects and patients with mental illness. Recently, it has been shown by obj…	Yes	Yes	tDCS	primary motor cortex	premotor cortex; frontal poles	Not stated	1–2 mA	8	R.Y.	anode over frontal poles/premotor/primary motor cortex; cathode over mastoid; 8 tDCS sessions over 4 wks; per-session duration not stated
NCT01877148	https://clinicaltrials.gov/study/NCT01877148	Effects Of tDCS With Physical Therapy On Rehabilitation In Parkinson's Disease	DetailedDescription	12 patients were participated of this study.After screening to check the eligibility criteria and giving informed consent, they were randomized in two groups. All patients were submitted to a 10 therapeutic sessions that occurred 3 times per week. Before, immediately after and 1 month after the last session patients were submitted to an evaluation with the follow tests: Unified Parkinson´s Diseas…	Yes	Yes	tDCS	primary motor cortex (M1)	None	13	1	10	R.Y.	anode over M1, cathode contralateral orbit; 1 mA; two 13-min stimulations per session with 20-min interval (=26 min total/session); 10 sessions (3x/wk); TMS used only for cortical-excitability assessment
NCT02104401	https://clinicaltrials.gov/study/NCT02104401	Open Label Treatment With tDCS for Parkinson's and Related Disorders for Improvement of Speech, Gait and Mood	BriefSummary	This research will help us to understand whether transcranial direct current stimulation (tDCS) can safely improve recovery of speech and language abilities, gait , and mood in people with Parkinson's disease and related disorders. Some of the disorders that will be studied to understand if tDCS can be useful include Parkinson's Disease, Multi-System Atrophy (MSA) and progressive supranuclear pal…	Yes	Yes	tDCS	Not stated	None	Not stated	Not stated	Not stated	R.Y.	tDCS for speech/gait/mood in PD, MSA, PSP; no target/parameters stated
NCT02205216	https://clinicaltrials.gov/study/NCT02205216	Can tDCS Enhance Efficacy of Rehabilitative Intervention for Freezing of Gait in Parkinson's Disease?	BriefSummary	Freezing of gait in Parkinson's disease (PD) is a major cause of disability and falls and responds often incompletely to conventional therapy. The pathogenesis remains largely unknown and therapeutic alternatives are needed. Rehabilitative interventions that consist of learning cognitive strategies with sensory cueing to prevent and to overcome FOG represent the most efficacious intervention, but…	Yes	Yes	tDCS	Not stated	None	Not stated	Not stated	Not stated	R.Y.	tDCS + cognitive-strategy rehab for FOG; no target/parameters stated
NCT02266004	https://clinicaltrials.gov/study/NCT02266004	Transcranial Direct Current Stimulation for Freezing of Gait	BriefSummary	This study will evaluate the effects of transcranial direct current stimulation (tDCS) in combination with locomotor training in patients with Parkinson's disease (PD) and freezing of gait (FOG).	Yes	Yes	tDCS	Not stated	None	Not stated	Not stated	Not stated	R.Y.	tDCS + locomotor training for FOG; no target/parameters stated
NCT02453763	https://clinicaltrials.gov/study/NCT02453763	In Vivo Imaging of Therapeutic Electric Current Flow	DetailedDescription	Transcranial direct current stimulation (tDCS) and deep brain stimulation (DBS) are examples of electrical stimulation therapies that are rapidly gaining attention as means of modulating motor function, semantic processing, and executive function. Both therapies have attracted many clinical and experimental studies. tDCS has been found to have both facilitatory and inhibitory effects on the brain…	Yes	Yes	tDCS	Not stated	None	Not stated	Not stated	Not stated	R.Y.	Methods study: MRI phase imaging to measure tDCS current flow in vivo (stimulation applied to be imaged); DBS discussed as context only; no targets/parameters
NCT02917122	https://clinicaltrials.gov/study/NCT02917122	The Therapeutic Effect of Transcranial Direct Current Stimulation on Depression in Parkinson's Disease	DetailedDescription	Study design This study is a factorial randomized, placebo-control trial, including 2 groups: 'sertraline only' (sertraline + sham tDCS), and 'combined treatment' (sertraline + active tDCS). It is planned to recruit 20 subjects for each group, which results in all together 40 participants. Patients will take 12 tDCS sessions (30min for each session): first 10 consecutive sessions for two weeks (M…	Yes	Yes	tDCS	Not stated	None	30	Not stated	12	R.Y.	12 tDCS sessions (10 over 2 wks + 2 follow-up at wks 2 & 4), 30 min/session; sertraline combo; target/intensity not stated
NCT03638531	https://clinicaltrials.gov/study/NCT03638531	Long- Term Transcranial Direct Current Stimulation in Parkinson's Disease	DetailedDescription	Parkinson's disease (PD) is the second most common neurodegenerative disorder and affects approximately 1 million people in the United States with total annual costs approaching 11 billion dollars. Current medical and surgical treatment approaches for PD are either only mildly effective, expensive, or associated with a variety of side effects. Therefore, the development of practical and effective…	Yes	Yes	tDCS	left motor cortex	None	Not stated	Not stated	9	R.Y.	tDCS over left (contralateral) motor cortex during 9 practice sessions over 2 wks (right/affected hand); 4 additional testing sessions; intensity/duration not stated
NCT03981055	https://clinicaltrials.gov/study/NCT03981055	Parkinson's Disease: Enhancing Physical Therapy With Brain Stimulation for Treating Postural Instability.	DetailedDescription	Current treatments for Parkinson's Disease (PD), including pharmacological (levodopa) and surgical (DBS) methods, have limited impact on postural instability. Physical therapy (PT) for PD is becoming increasingly used as a means to induce benefits on patient balance. However, limits in efficacy and consistency still exist. In this study, the investigators will test the effects of TDCS+TUS combine…	Yes	Yes	tDCS	Not stated	None	Not stated	Not stated	Not stated	R.Y.	tDCS + TUS (transcranial ultrasound stimulation) combined with PT for postural instability; tDCS listed as primary modality (TUS noted); no targets/parameters/session count stated
NCT04046055	https://clinicaltrials.gov/study/NCT04046055	Cerebellar Transcranial Direct Current Stimulation in Parkinson's Disease	DetailedDescription	Parkinson's disease (PD) is the second most common neurodegenerative disorder and affects approximately 1 million people in the United States with total annual costs approaching 11 billion dollars. The most common symptoms of PD are tremor, stiffness, slowness, and trouble with balance/walking, which lead to severe impairments in performing activities of daily living. Current medical and surgical…	Yes	Yes	tDCS	cerebellum	None	25	2 and 4 mA	4	R.Y.	cerebellar tDCS; 5 randomly-ordered sessions total = 1 SHAM + 4 ACTIVE montages (unilateral/bilateral x 2 & 4 mA), 25 min each. n_sessions=4 (active dose only; sham not counted). Compares 2 vs 4 mA and uni vs bilateral; motor cortex mentioned only as what other studies target.
NCT04221659	https://clinicaltrials.gov/study/NCT04221659	Effects of Neuromodulation on Brain Electric Activity of Parkinson's Disease Patients	DetailedDescription	For this, a randomized, triple-blind clinical trial will be conducted with 60 people with PD, between 40 and 75 years old, regardless of sex, recruited from the reference centers in neurology and physiotherapy in João Pessoa-PB. Participants will be randomized into three groups: Group 1 - ETCC over M1 + CPFDL; Group 2 - ETCC on M1 + APF; Group 3 - ETCC on M1. In each condition an initial baseline…	Yes	Yes	tDCS	M1	DLPFC/CPFDL (G1); prefrontal/frontopolar APF (G2)	Not stated	Not stated	16	R.Y.	ETCC (=tDCS) 3-arm: G1 M1+DLPFC(CPFDL), G2 M1+frontopolar(APF), G3 M1; 16 sessions; EEG microstates/spectral; intensity/duration not stated
NCT04527809	https://clinicaltrials.gov/study/NCT04527809	Transcranial Direct Current Stimulation (tDCS) and Virtual Reality Task in Parkinson Disease	DetailedDescription	Study Design: A double-blinded randomized controlled trial will be conducted, and all the participants will undertake a non-immersive VR tasks and tDCS-active or tDCS-sham. It will be a cross-sectional protocol. Participants and sampling: Participants will be recruited through referral by the coordinators of places or institutions who has patients available to participate in the state of São Paul…	Yes	Yes	tDCS	M1	None	20	2	1	R.Y.	anodal tDCS over M1 (cathode contralateral supraorbital) + non-immersive VR; single session; 2 mA, 20 min; text mislabels intensity as 'frequency'
NCT04620863	https://clinicaltrials.gov/study/NCT04620863	TRANSCRANIAL DIRECT CURRENT STIMULATION (t-DCS) AS ADD-ON TO NEUROREHABILITATION OF PISA SYNDROME IN PARKINSON DISEASE	DetailedDescription	Axial disorders are frequent complications of Parkinson's Disease (PD) and they can lead to postural deformities and balance impairments. The most prevalent postural disorders of PD are represented by camptocormia, antecollis, scoliosis, and Pisa syndrome (PS). The pathogenesis of these disorders has not yet been completely elucidated, and it is characterized by a complex interlacement between ce…	Yes	Yes	tDCS	Not stated	None	Not stated	Not stated	5	R.Y.	bihemispheric tDCS (5 daily sessions) + 4-wk in-hospital neurorehabilitation for Pisa syndrome; tDCS target/intensity/duration not stated (90-min rehab sessions are PT, not tDCS)
NCT04651699	https://clinicaltrials.gov/study/NCT04651699	Non-Invasive Brain Stimulation for the Treatment of Parkinson´s Disease-related Pain	DetailedDescription	Parkinson´s Disease (PD) affects between 4.1 and 4.6 million people in the world. Diagnosis of PD is currently clinical and based on its motor manifestations (bradykinesia, rest tremor, and rigidity). However, non-motor symptoms such as pain, fatigue and neuropsychiatric manifestations are present in more than 70% of subjects. Pain affects about 85% of patients but is paradoxically under-reported…	Yes	Yes	tDCS	M1 (primary motor cortex)	None	Not stated	Not stated	Not stated	R.Y.	tDCS over M1 for PD-related pain; downstream pain areas (thalamus, DLPFC, cingulate, insula) are described effects, not stimulation sites; no intensity/duration/session count
NCT04811066	https://clinicaltrials.gov/study/NCT04811066	Motor Learning and Multi-session tDCS in Parkinson's Disease	DetailedDescription	Parkinson's disease is characterised by deficits of motor control triggered by impaired basal ganglia function, such as bradykinesia and tremor. Beyond the visibly recognisable motor symptoms of Parkinson's disease, the ability to learn a sequence of movements is also compromised and poses a significant barrier to effective rehabilitation. In healthy individuals, transcranial direct current stimu…	Yes	Yes	tDCS	primary motor cortex (M1)	None	Not stated	Not stated	5	R.Y.	multi-session tDCS over M1; 5 intervention sessions (of 8 total lab visits; 3 are assessment-only); 16-digit finger-tapping; no intensity/duration
NCT05243394	https://clinicaltrials.gov/study/NCT05243394	Effects of a Treadmill Gait Training Protocol in a Gamified Virtual Reality Environment With tDCS in Parkinson's Disease	DetailedDescription	Treadmill gait training has been stablished as a solid gait rehabilitation option for people with Parkinson's Disease. However, gait training by itself fails to address the cognitive aspect needed for safe walking, which could be affected by situations in which concurrent tasks must be managed simultaneously to gait. It also lacks motivational aspects key to keep people with Parkinson's Disease a…	Yes	Yes	tDCS	Not stated	None	Not stated	Not stated	Not stated	R.Y.	treadmill gait training + gamified VR + tDCS in PD; no target/parameters/session count stated
NCT06416553	https://clinicaltrials.gov/study/NCT06416553	Effect of Speech Therapy in Combination With Non-invasive Brain Stimulation on Speech of Patients With Parkinson's Disease	DetailedDescription	Study will investigate the long-term effects of repeated (20) sessions of home-based tDCS as an add-on to well-established remote LSVT (i.e. the gold standard procedure for HD treatment) as compared to LSVT alone (coupled with sham stimulation) in patients with PD in their "on" dopaminergic condition without dyskinesias. A two parallel-group, double-blinded, randomized, sham-stimulation-controlle…	Yes	Yes	tDCS	Not stated	None	Not stated	Not stated	20	R.Y.	20 home-based tDCS sessions + remote LSVT speech therapy over 4 wks; target/intensity/duration not stated
NCT06505460	https://clinicaltrials.gov/study/NCT06505460	Exploring the Possible Beneficial Impact of Non-invasive and Invasive Neuromodulation on Freezing of Gait in Parkinson's Disease During Different Ambulatory Complexities: An Electrophysiological and fMRI Study	DetailedDescription	First, the investigators aim to develop an artificial intelligence algorithm for the identification and quantification of FOG episodes using Red-Green-Blue (RGB) and walkway pressure data. PD patients experiencing FOG will undergo a standardized walking protocol on the PKMAS System, acquiring simultaneous data from two angles of video recording and foot pressure. Labeled videos of FOG incidents w…	Yes	No	Other (tDCS + MRgFUS + DBS)	Not stated	None	Not stated	Not stated	Not stated	R.Y.	multi-modal neuromodulation for FOG: non-invasive tDCS + MRgFUS (focused ultrasound) AND invasive DBS; non_invasive=No because it includes surgical DBS; also AI FOG detection + fMRI/EEG source localization; no stimulation targets/parameters
NCT06566313	https://clinicaltrials.gov/study/NCT06566313	An Open-label Study on the Clinical Efficacy of tDCS Intervention in PD	DetailedDescription	Rapid eye movement sleep behavior disorder (RBD) is one of the most common accompanying symptoms of Parkinson's disease (PD). PD-RBD patients have more severe clinical manifestations, require larger drug doses, and have more non-motor symptoms. Although several strategies using transcranial direct current stimulation (tDCS) have been investigated for the treatment of sleep disorders, the efficacy…	Yes	Yes	tDCS	left M1	None	20	Not stated	10	R.Y.	cathodal HD-tDCS over left M1 for PD-RBD (sleep); 20 min, once daily x 10 days; intensity not stated
NCT06868160	https://clinicaltrials.gov/study/NCT06868160	Comparison of Different Non-invasive Electrical Stimulation Protocols to Facilitate Rehabilitation in Parkinson's Disease Subjects With Postural Instability and Gait Disorders	BriefSummary	The trial will include 51 adult participants with Parkinson's disease and postural instability and gait disorders (PD-PIGD) and 20 age- and sex-matched healthy controls. At baseline (T0) patients will undergo neurological and cognitive/behavioural assessments, gait/balance evaluation, neuroimaging/neurophysiology assessments including brain magnetic resonance imaging (MRI), functional Near Infrar…	Yes	Yes	tDCS	Not stated	None	Not stated	Not stated	18	R.Y.	REHAB + tDCS (± tsDCS trans-spinal DC stimulation) for PD-PIGD; tsDCS is spinal (not brain); 2 cycles of 6-wk training (3x/wk, ~1-hr sessions incl. AOT+MI), crossover tDCS+tsDCS vs tDCS+shamtsDCS, 8-wk washout (~18 stim sessions/cycle); no intensity/target/duration stated
