# Supplementary material for: From API to Action: A Multi-Model Comparison of OpenAI, Anthropic, Google, and Meta LLMs for Clinical Trial Data Extraction
Source: Bioengineering (Basel). 2026 Jul 2;13(7):773. doi: 10.3390/bioengineering13070773 (PMC13404533; doi:10.3390/bioengineering13070773)
Supplement: Supplementary file 1 [file bioengineering-13-00773-s001.zip › S3_anatomical_synonym_lexicon.csv]

canonical	variants_treated_as_equivalent
motor_cortex	M1; primary motor cortex; motor cortex; leg motor cortex; left motor cortex; right motor cortex; primary motor cortex (M1); M1 (primary motor cortex); motor area M1
dlpfc	DLPFC; dorsolateral prefrontal cortex
sma	SMA; supplementary motor area
cerebellum	cerebellum; cerebellar
frontopolar	frontopolar; frontal pole; frontal poles; frontal polar
prefrontal	prefrontal; frontal (unspecified)
parietal	parietal; LPC; left parietal cortex
supraorbital	supraorbital; orbit; contralateral orbit; contralateral supraorbital
not_stated	Not stated; (blank); none; unknown
