# Supplementary material for: From API to Action: A Multi-Model Comparison of OpenAI, Anthropic, Google, and Meta LLMs for Clinical Trial Data Extraction
Source: Bioengineering (Basel). 2026 Jul 2;13(7):773. doi: 10.3390/bioengineering13070773 (PMC13404533; doi:10.3390/bioengineering13070773)
Supplement: Supplementary file 1 [file bioengineering-13-00773-s001.zip › S4_annotation_codebook.csv]

Field	Definition	Allowed values
NCTId	ClinicalTrials.gov identifier
ClinicalTrials_URL	Direct link to the live trial record (reference only)	https://clinicaltrials.gov/study/<NCT>
brain_stimulation_used	Does the SourceText indicate brain stimulation was used?	Yes / No / Unknown
non_invasive	Is the stimulation non-invasive (scalp electrodes, no surgery)?	Yes / No
primary_stimulation_type	Main stimulation modality named in the text	tDCS / tACS / TMS / rTMS / DBS / Other(specify) / Not stated
primary_target	Main brain region targeted	free text (e.g. M1, DLPFC, SMA, cerebellum) / Not stated
secondary_target	Any additional region(s)	free text / None
duration_min	Minutes per session — ONLY if explicitly stated	integer minutes / Not stated
intensity_mA	Current intensity in mA — ONLY if explicitly stated	number / Not stated
n_sessions	Number of ACTIVE stimulation sessions per participant — ONLY if explicitly stated. Crossover/sham designs: count active sessions only (e.g., a single-session active+sham crossover = 1, not 2).	integer / Not stated
annotator	Your initials	B.P. or R.Y.
annotator_notes	Ambiguities, multiple values, judgment calls	free text
